# Supplementary material for: Unraveling the Aquaporin-3 Inhibitory Effect of Rottlerin by Experimental and Computational Approaches
Source: Int J Mol Sci. 2023 Mar 22;24(6):6004. doi: 10.3390/ijms24066004 (PMC10057066; doi:10.3390/ijms24066004)
Supplement: Supplementary file 1 [file ijms-24-06004-s001.zip]

Archive with 1 entries (1 files):
- ijms-2270021-supplementary.pdf
